# Supplementary material for: Molecular Characterization and Defense Functions of the Nile Tilapia (Oreochromis niloticus) DnaJ B9b and DnaJ C3a Genes in Response to Pathogenic Bacteria under High-Temperature Stress Conditions
Source: Biomolecules. 2021 Oct 13;11(10):1509. doi: 10.3390/biom11101509 (PMC8533496; doi:10.3390/biom11101509)
Supplement: Supplementary file 1 [file biomolecules-11-01509-s001.zip]

Archive with 1 entries (1 files):
- biomolecules-1374251-supplementary.pdf
